# Supplementary material for: Increased expression of protein kinase CK2α correlates with poor patient prognosis in epithelial ovarian cancer
Source: PLoS One. 2017 Mar 29;12(3):e0174037. doi: 10.1371/journal.pone.0174037 (PMC5371331; doi:10.1371/journal.pone.0174037)
Supplement: S1 Table — (XLS) [file pone.0174037.s001.xls]

## Sheet: Sheet1
CK2α	GAPDH	Rative Gray value 1	2	3
448.49	1634	0.274474	0.183945	0.322231		A2780
561.53	1704	0.329536	0.250385	0.334237		HO8910
177.6	1890	0.0939683	0.110945	0.125387		COV644
1067.6	1744	0.612156	0.563562	0.622329		OVCAR3
1250.4	2044	0.611742	0.650982	0.562167		SKOV3
170.18	1806.6	0.094199	0.0751645	0.113263		NOSE
