# Supplementary material for: Increased expression of protein kinase CK2α correlates with poor patient prognosis in epithelial ovarian cancer
Source: PLoS One. 2017 Mar 29;12(3):e0174037. doi: 10.1371/journal.pone.0174037 (PMC5371331; doi:10.1371/journal.pone.0174037)
Supplement: S2 Table — (XLS) [file pone.0174037.s002.xls]

## Sheet: Sheet1
DAY1														DAY2													day3													day4
1573	Temperature()	1	2	3	4	5	6	7	8	9	10	11	12	Temperature()	1	2	3	4	5	6	7	8	9	10	11	12	Temperature()	1	2	3	4	5	6	7	8	9	10	11	12	Temperature()	1	2	3	4	5	6	7	8	9
	26.6	0.1299	0.0439	0.0437	0.0445	0.0421	0.0456	0.0433	0.0453	0.0465	0.0477	0.0471	0.1333	25.5	0.1452	0.0469	0.0463	0.0474	0.0447	0.0487	0.0464	0.0487	0.0504	0.0519	0.0514	0.1476	25.2	0.2657	0.048	0.0491	0.0489	0.0498	0.0532	0.0506	0.0493	0.051	0.0528	0.0509	0.2792	25.1	0.4589	0.0495	0.0519	0.0502	0.0506	0.0516	0.0509	0.0502	0.0519
		0.0484	0.0462	0.3614	0.1268	0.1854	0.1533	0.1285	0.148	0.1286	0.1215	0.0439	0.0478		0.0479	0.0461	1.6169	0.5167	0.1255	0.1268	0.127	0.1274	0.1268	0.1242	0.0448	0.0492		0.0521	0.0492	2.2987	Error	0.6944	0.1871	0.1705	0.1647	0.1676	0.1825	0.0475	0.0505		0.0531	0.05	Error	Error	Error	1.4812	0.267	0.2495	0.2677
		0.0433	0.0436	0.3451	0.1216	0.125	0.1893	0.1811	0.1299	0.1326	0.4571	0.042	0.0469		0.0436	0.044	1.5717	0.4635	0.122	0.1231	0.1227	0.128	0.1234	0.1284	0.042	0.0464		0.0449	0.0452	2.2032	Error	0.6876	0.1477	0.143	0.1445	0.1426	0.171	0.0461	0.0482		0.0453	0.0456	Error	Error	Error	1.1451	0.2029	0.197	0.1958
		0.0417	0.0427	0.3243	0.1678	0.1259	0.126	0.126	0.126	0.121	0.2851	0.0423	0.0458		0.0423	0.0426	1.6253	0.4791	0.1218	0.1203	0.1206	0.1218	0.1205	0.1266	0.0422	0.0474		0.0424	0.0453	2.2478	Error	0.5586	0.1319	0.1464	0.133	0.1352	0.1603	0.047	0.0544		0.0429	0.0451	Error	Error	Error	1.474	0.224	0.1777	0.1861
		0.0432	0.0421	0.3486	0.1327	0.1304	0.2187	0.3072	0.1731	0.1984	0.261	0.0403	0.0461		0.0433	0.0423	1.6075	0.4391	0.1237	0.1253	0.1231	0.1217	0.1229	0.1239	0.0406	0.0475		0.0433	0.044	2.2519	Error	0.614	0.1435	0.142	0.133	0.146	0.1571	0.0424	0.0473		0.0434	0.0444	Error	Error	Error	1.0582	0.2049	0.1853	0.2008
		0.0622	0.0421	0.3041	0.3139	0.5146	0.5009	0.2891	0.4017	0.1777	0.2132	0.0418	0.0458		0.0595	0.0422	1.5175	0.4407	0.1251	0.1252	0.1253	0.1198	0.1221	0.1214	0.0416	0.0441		0.057	0.0437	2.1447	Error	0.6085	0.15	0.1446	0.1351	0.1419	0.1586	0.0489	0.0481		0.0552	0.043	Error	Error	Error	1.0837	0.2074	0.1937	0.2055
		0.0414	0.0429	0.3218	0.174	0.1283	0.1412	0.1492	0.2582	0.1234	0.1221	0.045	0.0481		0.0418	0.0434	1.5931	0.4769	0.1252	0.1206	0.1228	0.1269	0.1233	0.1241	0.0447	0.0491		0.0423	0.0448	2.2257	2.5816	0.6571	0.1473	0.1577	0.1481	0.1567	0.1652	0.0447	0.0493		0.0427	0.0445	Error	Error	Error	1.4667	0.2344	0.2321	0.2361
		0.107	0.0438	0.0415	0.0408	0.0403	0.0409	0.0408	0.0409	0.0407	0.041	0.0418	0.1244		0.0856	0.0444	0.0417	0.0412	0.0407	0.041	0.0419	0.0412	0.0411	0.0414	0.042	0.1398		0.0899	0.0445	0.0462	0.0448	0.0424	0.0415	0.0426	0.0415	0.0418	0.0419	0.0425	0.2425		0.0898	0.044	0.0457	0.0445	0.0423	0.0414	0.0425	0.0414	0.0419
2140	Temperature()	1	2	3	4	5	6	7	8	9	10	11	12	Temperature()	1	2	3	4	5	6	7	8	9	10	11	12														Temperature()	1	2	3	4	5	6	7	8	9
	26.7	0.0448	0.0488	0.0475	0.0498	0.0435	0.0465	0.0436	0.0469	0.0465	0.0534	0.0465	0.0486	25.6	0.0507	0.052	0.0511	0.0499	0.0471	0.0478	0.0471	0.0491	0.0495	0.0539	0.0506	0.0544	25.2	0.0549	0.0535	0.0532	0.0508	0.0494	0.0537	0.0496	0.0536	0.0515	0.0574	0.0533	0.0598	25.2	0.0566	0.0534	0.0528	0.0502	0.0492	0.053	0.0498	0.0539	0.0522
		0.0468	0.0473	0.2598	0.1245	0.1228	0.1257	0.1274	0.1287	0.4396	0.1247	0.0448	0.0459		0.0457	0.0482	0.8178	0.3075	0.1249	0.1232	0.1238	0.1288	0.1305	0.1297	0.0453	0.0482		0.0469	0.0493	1.2255	1.2437	0.3689	0.1496	0.1491	0.1585	0.1568	0.1839	0.0476	0.0519		0.0471	0.0499	Error	Error	Error	1.2364	0.2558	0.2726	0.2829
		0.0431	0.0448	0.2628	0.1803	0.126	0.1229	0.1442	0.1666	0.646	0.4616	0.0416	0.0452		0.043	0.0452	0.8263	0.2933	0.1244	0.1227	0.119	0.1231	0.1223	0.1259	0.042	0.0457		0.0434	0.0464	1.1696	1.1946	0.3157	0.1346	0.1218	0.1299	0.1329	0.1596	0.0422	0.047		0.0435	0.0455	Error	1.8662	1.708	0.4529	0.1524	0.1751	0.2016
		0.0411	0.0454	0.2652	1.3367	0.1377	0.126	0.2536	0.2873	0.6077	0.1261	0.0411	0.0482		0.0418	0.0454	0.819	0.2911	0.1202	0.1201	0.1202	0.1222	0.1222	0.1249	0.0413	0.0471		0.0418	0.0472	1.1746	1.1414	0.3118	0.1277	0.1261	0.1279	0.1269	0.1505	0.0414	0.0495		0.0418	0.0468	Error	1.7016	1.5117	0.4591	0.1763	0.1738	0.1806
		0.0411	0.0435	0.2553	0.4926	0.1404	0.1271	0.5738	0.1415	0.1889	0.5154	0.0407	0.0465		0.0418	0.044	0.8341	0.3094	0.117	0.1191	0.1193	0.1209	0.1208	0.1242	0.0413	0.0486		0.0418	0.0447	1.1716	1.1751	0.3336	0.1238	0.1236	0.127	0.1254	0.1453	0.0414	0.0505		0.0421	0.0442	Error	1.8158	1.5006	0.4228	0.1518	0.1609	0.1653
		0.0422	0.0425	0.2564	0.1232	0.1192	0.1207	0.1612	0.5389	0.141	0.7651	0.041	0.0416		0.0422	0.0424	0.8164	0.2774	0.1175	0.1186	0.122	0.1221	0.1189	0.1201	0.0411	0.0421		0.0426	0.0424	1.1578	1.0757	0.3203	0.1266	0.1262	0.1343	0.1264	0.1432	0.0412	0.0426		0.0426	0.0426	Error	1.5914	1.5383	0.4094	0.1578	0.1764	0.17
		0.0414	0.0425	0.2748	1.3906	0.134	0.2787	0.144	0.1201	0.3576	0.1683	0.0415	0.042		0.0425	0.0425	0.8819	0.2878	0.1191	0.1217	0.1195	0.1204	0.121	0.123	0.0418	0.0427		0.0433	0.0438	1.3085	1.1323	0.3476	0.137	0.1363	0.1415	0.1366	0.1604	0.0426	0.0441		0.0436	0.0433	Error	1.9897	2.0647	0.8771	0.2171	0.2314	0.2309
		0.0415	0.0425	0.0409	0.0407	0.0406	0.0405	0.0407	0.0406	0.0416	0.0415	0.0414	0.0415		0.0422	0.0428	0.0413	0.041	0.0409	0.0408	0.0411	0.0408	0.0417	0.0415	0.0419	0.0425		0.0447	0.0437	0.0418	0.0418	0.0413	0.0416	0.0417	0.0417	0.0428	0.0426	0.043	0.0452		0.0448	0.0439	0.0422	0.042	0.0415	0.0418	0.042	0.0419	0.0426
nc	Temperature()	1	2	3	4	5	6	7	8	9	10	11	12	Temperature()	1	2	3	4	5	6	7	8	9	10	11	12														Temperature()	1	2	3	4	5	6	7	8	9
	26.8	0.0443	0.0439	0.0443	0.0437	0.0433	0.0456	0.0436	0.0461	0.0438	0.0493	0.0487	0.051	25.6	0.0519	0.0483	0.0491	0.0494	0.048	0.0502	0.0488	0.0512	0.0499	0.0557	0.0534	0.0577	25.2	0.0541	0.0496	0.0506	0.05	0.049	0.0504	0.0494	0.0509	0.0505	0.0561	0.0527	0.0591	25.2	0.0561	0.0505	0.0516	0.0509	0.05	0.0511	0.05	0.0518	0.0521
		0.0424	0.0484	0.2942	0.1216	0.1216	0.35	0.1215	0.7254	0.1203	0.8192	0.0438	0.0467		0.0438	0.0484	0.9789	0.3643	0.1247	0.1257	0.125	0.1284	0.121	0.1311	0.0453	0.05		0.0448	0.0484	1.4871	1.7387	0.4643	0.1518	0.1542	0.1526	0.1461	0.1816	0.0446	0.05		0.0452	0.0484	Error	Error	Error	1.2933	0.2577	0.2465	0.2547
		0.0412	0.0463	0.2728	0.1391	0.1221	0.6317	0.143	0.1265	0.1223	0.1433	0.0434	0.0451		0.0422	0.0463	0.9405	0.3519	0.1189	0.1205	0.1235	0.1238	0.1205	0.1304	0.0444	0.0486		0.0423	0.0463	1.3639	1.5887	0.3786	0.1274	0.1358	0.1349	0.1388	0.1676	0.044	0.0479		0.0427	0.0463	Error	Error	2.2662	0.9141	0.1833	0.1933	0.2195
		0.0409	0.0468	0.2871	0.3171	0.8177	1.0486	0.1223	0.1306	1.1447	0.4736	0.0411	0.0455		0.0422	0.0474	0.9851	0.3478	0.1179	0.1223	0.1199	0.121	0.1201	0.1245	0.0412	0.0492		0.0423	0.0473	1.4204	1.6398	0.4326	0.1284	0.1379	0.1254	0.1268	0.1526	0.0411	0.0509		0.0425	0.0472	2.4964	2.5469	2.3835	0.6871	0.1956	0.1508	0.1719
		0.0409	0.1988	0.2824	0.1202	0.1205	0.1305	0.1207	0.2963	0.2619	0.1281	0.0412	0.0481		0.0413	0.1215	0.9916	0.3178	0.1198	0.1209	0.1194	0.1216	0.1206	0.1259	0.0418	0.0508		0.0416	0.144	1.3862	1.5479	0.3904	0.1294	0.1251	0.1248	0.1254	0.1493	0.0417	0.0518		0.042	0.2554	2.104	2.3154	2.3862	0.619	0.1603	0.1569	0.1698
		0.0408	0.1191	0.2643	0.1442	0.5042	0.4463	1.0961	0.1201	0.1216	0.1213	0.0411	0.0417		0.0418	0.1199	0.9827	0.3471	0.1209	0.1218	0.1209	0.1192	0.1187	0.1229	0.0413	0.0425		0.0422	0.1482	1.3752	1.5933	0.4135	0.1303	0.1271	0.1286	0.1282	0.1524	0.0413	0.0427		0.0427	0.2598	2.0714	2.5414	2.295	0.6826	0.1721	0.175	0.1821
		0.0413	0.1216	0.2703	0.1284	0.1813	1.2624	0.1185	0.8515	0.1679	0.1277	0.0426	0.0429		0.0424	0.1259	0.9656	0.3679	0.1231	0.1235	0.1192	0.1252	0.1193	0.1254	0.0432	0.0438		0.0433	0.1682	1.3846	1.6456	0.4354	0.1399	0.1377	0.1455	0.136	0.1572	0.0431	0.0444		0.0438	0.3175	Error	Error	Error	1.2399	0.2167	0.2245	0.2211
		0.0412	0.041	0.0421	0.0406	0.0407	0.0405	0.0403	0.0411	0.041	0.0408	0.0411	0.042		0.042	0.0413	0.0427	0.0407	0.0413	0.0417	0.0407	0.0411	0.0413	0.0416	0.0427	0.043		0.0439	0.0421	0.0434	0.0413	0.0417	0.0424	0.0414	0.0424	0.0418	0.0427	0.0439	0.0455		0.0452	0.0426	0.0436	0.042	0.0419	0.0425	0.0417	0.0434	0.042
blank	Temperature()	1	2	3	4	5	6	7	8	9	10	11	12	Temperature()	1	2	3	4	5	6	7	8	9	10	11	12														Temperature()	1	2	3	4	5	6	7	8	9
	26.8	0.0441	0.0431	0.0438	0.0456	0.0427	0.0464	0.0431	0.0446	0.0441	0.0493	0.0457	0.0507	25.6	0.0515	0.0498	0.0484	0.0513	0.0475	0.0483	0.0481	0.0485	0.0485	0.0533	0.0502	0.0536	25.1	0.0562	0.051	0.05	0.0532	0.0489	0.0501	0.0504	0.0503	0.0504	0.0556	0.0525	0.0567	25.2	0.0561	0.0512	0.0515	0.0528	0.0506	0.0517	0.0515	0.052	0.0519
		0.0455	0.0446	0.3627	0.1249	0.1215	0.1227	0.1218	0.1261	0.952	0.1225	0.0449	0.0449		0.0474	0.0482	1.2209	0.4109	0.1225	0.124	0.1235	0.1264	0.1253	0.1298	0.0448	0.0469		0.0491	0.0508	1.7794	1.7586	0.4427	0.1483	0.1455	0.1515	0.1488	0.1755	0.0451	0.0479		0.0485	0.0517	Error	Error	Error	1.4712	0.2339	0.2379	0.2399
		0.0418	0.0445	0.3701	0.7428	0.1212	0.1272	0.1215	0.1249	0.1227	0.123	0.0439	0.0474		0.0459	0.0472	1.1665	0.3831	0.1208	0.1234	0.1207	0.1246	0.1224	0.1241	0.0436	0.0487		0.046	0.0475	1.7233	1.6187	0.4117	0.1349	0.132	0.1365	0.1378	0.1491	0.0431	0.0487		0.0441	0.0457	Error	Error	Error	1.1737	0.1849	0.192	0.2015
		0.0443	0.0464	0.3142	0.1261	0.1229	0.1225	0.1243	0.127	0.125	0.1269	0.0489	0.0445		0.0468	0.049	1.0263	0.4067	0.1225	0.1221	0.1229	0.1262	0.1244	0.1309	0.0483	0.049		0.0469	0.0484	1.4818	1.6826	0.4257	0.1317	0.134	0.1377	0.1387	0.158	0.0483	0.0503		0.0481	0.0477	Error	Error	Error	0.8964	0.1858	0.1936	0.1969
		0.0431	0.0446	0.3124	0.2209	0.1216	0.1246	0.1247	0.1382	0.5082	0.1272	0.0436	0.0447		0.0443	0.0514	1.0432	0.3985	0.1203	0.1241	0.1235	0.1279	0.1231	0.1275	0.0444	0.047		0.0452	0.0514	1.5349	1.6705	0.4519	0.1351	0.1337	0.1421	0.1343	0.1542	0.0443	0.0466		0.046	0.0511	Error	Error	Error	0.9403	0.1888	0.2015	0.1825
		0.0412	0.0413	0.3162	0.1287	0.1216	0.1197	0.1292	0.1226	1.191	0.1316	0.0433	0.0415		0.0415	0.0424	1.0324	0.3894	0.1285	0.1197	0.1293	0.1224	0.1233	0.1247	0.0448	0.0482		0.0419	0.0427	1.4942	1.7435	0.4612	0.1316	0.1401	0.1368	0.1357	0.1585	0.0446	0.0474		0.0424	0.0429	Error	Error	Error	0.9905	0.1952	0.1939	0.1954
		0.0496	0.0452	0.3383	0.136	0.1261	0.1253	0.125	0.1238	0.1242	0.125	0.0433	0.0424		0.0504	0.0466	1.1393	0.3999	0.1345	0.1286	0.1274	0.1264	0.1261	0.1318	0.0444	0.0448		0.0522	0.0472	1.7088	1.8057	0.4808	0.1588	0.1576	0.1561	0.1597	0.1857	0.0446	0.045		0.0482	0.0473	Error	Error	Error	1.6393	0.255	0.2509	0.2618
		0.0458	0.0423	0.0452	0.0429	0.0439	0.0415	0.0423	0.0408	0.0439	0.0488	0.0464	0.0418		0.046	0.0478	0.0485	0.0455	0.048	0.0421	0.047	0.0435	0.0448	0.052	0.0468	0.0444		0.0492	0.0534	0.0501	0.0457	0.0475	0.0425	0.0465	0.0436	0.045	0.0525	0.0469	0.0457		0.0501	0.0462	0.0478	0.0449	0.0442	0.0443	0.0469	0.0449	0.0451
[truncated: 42 more columns]

## Sheet: Sheet2
	OVCAR3
DAYS	1					3					NC
1	0.2728	0.2871	0.2824			0.2598	0.2628	0.2652			0.2627	0.2542	0.2962
2	0.3043	0.3119	0.3278			0.3075	0.2933	0.2911			0.3067	0.3185	0.3394
3	0.4326	0.3904	0.5135			0.4529	0.4591	0.4228			0.5876	0.614	0.6085
4	0.8141	0.6871	0.8826			0.6529	0.6591	0.7228			1.0712	1.1737	0.9403
5	1.3337	1.0578	1.3553			1.2264	1.0274	1.1102			1.3773	1.4581	1.5911
6	1.5913	1.4687	1.2135			1.4717	1.2764	1.3604			1.6605	1.646	1.6157
	SKOV3
DAYS	1				3				nc
1	0.367	0.341	0.369		0.311	0.378	0.306		0.35	0.351	0.37
2	0.392	0.452	0.379		0.352	0.392	0.322		0.43	0.412	0.474
3	0.522	0.578	0.564		0.487	0.514	0.409		0.666	0.626	0.674
4	0.724	0.827	0.862		0.761	0.58	0.715		1.191	1.091	1.039
5	1.013	1.124	1.081		0.957	0.932	1.17		1.302	1.424	1.295
6	1.228	1.328	1.219		1.11	1.169	1.358		1.481	1.51	1.484
