# Supplementary material for: Increased expression of protein kinase CK2α correlates with poor patient prognosis in epithelial ovarian cancer
Source: PLoS One. 2017 Mar 29;12(3):e0174037. doi: 10.1371/journal.pone.0174037 (PMC5371331; doi:10.1371/journal.pone.0174037)
Supplement: S3 Table — (XLS) [file pone.0174037.s003.xls]

## Sheet: Sheet1
OVCAR3
	1	2	3
#1	68	57	73		P<0.0001		66	6
#3	55	48	44		P<0.0001		49	4
NC	140	155	162				152.333	8.22222
SKOV3
	1	2	3
#1	80	94	102		P<0.001		92	8
#3	66	74	80		P<0.001		73.3333	4.88889
NC	205	198	188				197	6
