# Supplementary material for: Increased expression of protein kinase CK2α correlates with poor patient prognosis in epithelial ovarian cancer
Source: PLoS One. 2017 Mar 29;12(3):e0174037. doi: 10.1371/journal.pone.0174037 (PMC5371331; doi:10.1371/journal.pone.0174037)
Supplement: S4 Table — (XLS) [file pone.0174037.s004.xls]

## Sheet: Sheet1
OVCAR3
migration assay	1#	3#	NC		matrigel invasion assay	1#	3#	NC
	58	40	754			64	15	660
	76	29	601			55	20	700
	44	56	560			87	14	530
	59.3333	41.6667	638.333			68.6667	16.3333	630
	11.1111	9.55556	77.1111			12.2222	2.44444	66.6667
SKOV3
migration assay	1#	3#	NC		matrigel invasion assay	1#	3#	NC
	187	60	553			52	65	509
	150	104	650			100	89	208
	220	77	440			25	44	689
	185.667	80.3333	547.667			59	66	468.667
	23.7778	15.7778	71.7778			27.3333	15.3333	173.778
