# Supplementary material for: Increased expression of protein kinase CK2α correlates with poor patient prognosis in epithelial ovarian cancer
Source: PLoS One. 2017 Mar 29;12(3):e0174037. doi: 10.1371/journal.pone.0174037 (PMC5371331; doi:10.1371/journal.pone.0174037)
Supplement: S6 Table — (XLS) [file pone.0174037.s006.xls]

## Sheet: Sheet1
		1				3				NC
	G0/G1	57.7	58.9	56.7	56.2	57	61.1	55.9	57.5	56.5	59.2	54.4	60.1
SKOV3	S	16.5	15.1	12.7	19.2	18.2	15	16.2	15.9	15.9	19.5	19	11
	G2/M	25.8	26	30.6	24.6	24.8	23.9	27.9	26.6	27.6	21.3	26.6	28.9
		1				3				NC
	G0/G1	65.7	64.6	61.3	58.3	64.3	64.7	59.5	62.5	66.2	65.3	62.8	66.8
OVCAR3	S	5.4	7.4	10.2	12.5	8.6	9.5	10.5	8.7	8.4	8.8	6.7	9
	G2/M	28.9	28	28.5	29.2	27.1	25.8	30	28.8	25.4	25.9	30.5	24.2
