# Supplementary material for: Increased expression of protein kinase CK2α correlates with poor patient prognosis in epithelial ovarian cancer
Source: PLoS One. 2017 Mar 29;12(3):e0174037. doi: 10.1371/journal.pone.0174037 (PMC5371331; doi:10.1371/journal.pone.0174037)
Supplement: S7 Table — (XLS) [file pone.0174037.s007.xls]

## Sheet: NAC+
age	CA125	Other tumor markers	The volume of ascites	Size of left uterine adnexa tumor	Size of Right uterine adnexa tumor	FIGO stage	FIGO	FIGO1/2-4	lymph node dissection	Lymph node metastasis	Cytoreductive surgery<=1	Peritoneal cytology	tumour progression	status	OS	IHC score	Pathological type	Grade of differentiation
38	70	CEA 10.27	600	10*9	4*5	IIIC	3	2	NO		NO	NA	1	1	37	1	mucinous cystadenocarcinoma	G1
50	1010		800	4*4*3	4*4*4	IIIC	3	2	NO		YES	-	1	1	51	1	serous cystadenocarcinoma	G2-3
46	11040	199 11.4	300	13*12*10	8*6*5	IIIC	3	2	NO		NO	-	1	1	38	1	serous cystadenocarcinoma	G3
62	111.9		NO records	15*14*14	normal	IIIC	3	2	YES	YES	NO	NA	1	1	26	1	adenocarcinoma	G1
56	695	199 60.8	200	12*10*10	na	IIIC	3	2	NO		NO	-	1	1	37	1	adenocarcinoma	G1
56	2439		300	10*7*5	miliary nodules	IIIC	3	2	NO		NO	-	1	1	36	1	serous cystadenocarcinoma	G2-3
63	1366		100	14*12*10	normal	IIB	2	2	NO		YES	-	0	0	91	0	serous cystadenocarcinoma	NA
45	379.4	199 78.23	100	thickening	14*12*12	IIIB	3	2	NO		NO	-	0	0	136	0	serous cystadenocarcinoma	II-III
19	22348	199 844	200	normal	10*9*8	IA	1	1	NO		NO	-	0	0	95	0	serous cystadenocarcinoma	III
44	467		large	NA	NA	IIIC	3	2	NO		YES	+	1	1	14	1	papillary cystadenocarcinoma	NA
58	195		100	11*10*8	normal	IA	1	1	NO		NO	-	1	1	31	0	adenocarcinoma	G1
64	1138	199 42.6	1300	12*10*10	6*5*4	IIIC	3	2	NO		NO	-	0	0	97	0	serous cystadenocarcinoma	II-III
66	293		100	normal	8*7*6	IIIC	3	2	NO		YES	+	1	1	83	0	serous cystadenocarcinoma	II
28	697.9	199 128.4	200	6*4*4	15*14*12	IIC	2	2	YES	no	NO	+	0	0	36	0	serous cystadenocarcinoma	G11
51	128.9	153 33.43 NSE 38.3	30	11*8	8*8	IIC	2	2	NO		NO	+	1	1	23	1	adenocarcinoma	G2
58	26464	199 417.6	4000	atrophy	6*3*3	IIIC	3	2	NO		YES	+	1	1	14	1	adenocarcinoma	G1
55	94.18	199 157.4 153 119.5	NO	7*6*5	normal	IIB	2	2	NO		NO	NA	1	1	4	1	papillary cystadenocarcinoma	II-III
64	485.4	199 2765 153 69.4	200	28*26*22	normal	IIC	2	2	NO		NO	NA	0	0	56	1	mixed papillary cystadenocarcinoma	G1
51	236	153 87.82	200	8*7*6	7*3*3	IIIC	3	2	NO		NO	-	1	1	95	0	serous cystadenocarcinoma	II-III
26	379.6		20	9*7*7		IIIC	3	2	NA		YES	NA	1	0	50	0	serous cystadenocarcinoma
61	30.13	199 38.98	100	10*9*8	normal	IIB	2	2	NO		NO	-	1	1	48	1	adenocarcinoma	G3
39	7693	199 52.36 724 85.82	100	10*10*8	6*7*6	IIA	2	2	NO		NO	-	0	0	117	0	serous cystadenocarcinoma
59	<35		NO	normal	12*10*9	IC	1	1	NO		NO	-	0	0	119	0	serous cystadenocarcinoma
47	734.7	199 1579	NO	normal	8*6*6	IIA	2	2	NO		NO	-	1	0	114	0	adenocarcinoma	II
40	225.1		NO	9*8*7	5*4*4	IC	1	1	NO		NO	-	0	0	114	0	mixed papillary cystadenocarcinoma	G1
62	2512	CEA 21.59 153 130.8	500	6*5*4	7*6*5	IIIC	3	2	NO		YES	+	1	1	2	1	adenocarcinoma	G3
67	1115	153 55.31	800	7*6*5	10*8*6	IIIC	3	2	NO		YES	+	1	0	28	0	serous cystadenocarcinoma	G3
72	1258	153 68.35	1500	6*5	15*10*8	IIIC	3	2	NO		YES	+	1	1	97	1	serous cystadenocarcinoma	G3
70	990.7	153>300 CEA 7.07	100	8*5*4	normal	IV	4	2	NO		YES	NA	1	1	19	1	serous cystadenocarcinoma	G3
43	1074	199 5529 153 36.89	200	normal	10*8*8	IIC	2	2	YES	no	NO	+	1	0	116	1	serous cystadenocarcinoma
54	229.9		300	10*9*8	normal	IIB	2	2	NO		NO	-	1	0	30	1	adenocarcinoma	G3
51	129.1	NSE 16.5	100	5*4.5*4	φ1.5-3cm	IIIC	3	2	YES	yes	NO	-	0	0	118	0	serous cystadenocarcinoma	II-III
70	<35	CA199 1287 CA153 26.16 CEA 181.4	2000	16*14*13	atrophy	IIIB	3	2	NO		YES	NA	0	0	107	1	mucinous cystadenocarcinoma	G1
56	78.31	NSE 33.23	300	0.8*0.6*0.4	normal	III	3	2	NO	no	NO	-	1	1	11	1	mucinous cystadenocarcinoma	G1
33	606.9	199 35.01	NO	18*16*15		IIIC	3	2	NO	yes	NO	+	0	0	72	1	serous cystadenocarcinoma	NA
52	<35		no records		9*12*10	IIIC	3	2	NO		NO	NA	1	1	12	1	adenocarcinoma	G3
52	827.1	153 241.1	NA	8.5*6*6	3.5*2*1	IIIc	3	2	NO	no	NO	NA	0	0	22	1	adenocarcinoma	G3
29	293.6	199 279.4	na	5*6	miliary nodules	IIIB	3	2	left side pelvis cavity	no	NO	-	0	0	114	0	serous cystadenocarcinoma
60	71.03	153 284.0	150	12*10*10	normal	IC	1	1	NO		NO	-	1	0	63	0	serous cystadenocarcinoma	II
36	180	153 61.85	no	15*14*10	normal	IIC	2	2	NO		NO	NA	0	0	111	1	adenocarcinoma	G3
61	6571	153 40.96	2800	normal	12*10*10	IIB	2	2	YES	no	NO	NA	0	0	59	0	adenocarcinoma	II-III
55	828.8	199 52.79	500	20*18*12		IIIc	3	2	YES	no	NO	NA	1	1	43	1	papillary cystadenocarcinoma	II
52	2483	153 58.19	300	4*3*2	3*2，	IIIC	3	2	NO		YES	+	1	1	34	1	serous cystadenocarcinoma	II-III
52	928	153 132.5	1500	10*8	normal	IIIC	3	2	YES	no	YES	+	0	0	64	1	serous cystadenocarcinoma	III
65	1328	153 >300	5400	10*8	15*12	IIIC	3	2	NO		YES	+	1	1	56	1	serous cystadenocarcinoma	II-III
52	2708	153 >300	300	13*12*12	5*4*3	IIIC	3	2	NO		NO	+	1	0	60	1	papillary cystadenocarcinoma	G3
39	398.7		3500	0.5	13*11*9	IC	1	1	YES		NO	+	0	0	100	0	adenocarcinoma	II
52	1043	153大于300	1500	10*10*10	φ0.3-0.5cm	IIIC	3	2	YES	yes	NO	+	0	0	79	1	serous cystadenocarcinoma	III
68	305.4	NSE 15.2	800	normal	6*6*5	IIIC	3	2	right side pelvis cavity	yes	YES	-	1	1	29	1	adenocarcinoma	G3
50	265.7	153 145.2 NSE 31.43	200	4.5*3.5	9*8*8	IIB	2	2	YES	no	NO	-	0	0	98	1	serous cystadenocarcinoma	II-III
45	1715	153 59.44 NSE 27.16	100	6*6	4*3	IIIC	3	2	YES	yes	NO	-	0	0	54	1	adenocarcinoma	II-III
46	<35		no	4*3*3（oviduct）	（oviduct）6*4*5	IC	1	1	NO		NO	NA	1	0	94	0	papillary cystadenocarcinoma
64	6730	NSE 22.24 153 67.7 CEA 781.6	1000	15*10*8	8*8*6	IIIC	3	2	left side pelvis cavity		YES	+	1	1	4	1	serous cystadenocarcinoma	II-III
50	264.7	153 81.54 199 90.49	200	15*10*8	6*5*4	IIIC	3	2	NO		NO	+	0	0	92	1	serous cystadenocarcinoma	G3
34	204.4	153 393.5 199 127.7 HCG 34.56	150	23*15*10	4*3*2，φ0.2-0.3	IIB	2	2	NO		NO	+	1	0	16	1	serous cystadenocarcinoma	II-III
43	2796	153 71.06	无	15*10*8	normal	IC	1	1	YES	no	NO	-	0	0	93	1	adenocarcinoma	G3
40	967		4000	10*8	normal	IIB	2	2	YES		NO	-	0	0	92	1	serous cystadenocarcinoma	G3
54	6908	153 208.2 HCG 4.01	peritoneal wash200	normal	11*10*8	IIC	2	2	NO		NO	+	0	0	93	1	serous cystadenocarcinoma	G3
50	333.5	153 48.12 199 111.5	200	10*9*9	normal	IIB	2	2	YES	no	NO	-	0	0	58	1	adenocarcinoma	G3
51	1222	153 162.1	100	20*18*15		IV？IIIC?	3	2	NO		NO	NA	1	0	55	0	adenocarcinoma	G3
50	1633	153 53.3	500	4*4*4	5*5*5	IIIC	3	2	NO		YES	+	1	1	24	1	adenocarcinoma	G3
34	92.25		200	7*6*5	5*4*3	IIB	2	2	NO		NO	+	0	0	32	1	mucinous cystadenocarcinoma	NA
63	65.11		2000	normal	2*1cm	IIIC	3	2	NO		NO	+	1	0	96	1	adenocarcinoma	G3
57	<35		no	8*7*6	normal	IA	1	1	NO		NO	-	0	0	95	0	serous cystadenocarcinoma	II
51	92.99	199 65.15	no	normal	25*25*20	IC	1	1	NO		NO	-	0	0	83	0	serous cystadenocarcinoma	NA
51	772.8	NSE 19.65 153 455.4	500	9*9*10	normal	IV？IIIC?	3	2	NO		YES	+	1	0	93	0	adenocarcinoma	G3
68	187	153 33.93 CEA 10.07	no	8*7*6	normal	IA	1	1	YES	no	NO	-	0	0	47	1	serous cystadenocarcinoma	I-II
37	2546	153 132.8 199 42.76	100	10*8*6		IIIC	3	2	YES	yes	NO	+	1	1	39	1	serous cystadenocarcinoma	III
48	2013	153 127.5 199 3535	无	20*18*15	normal	IC	1	1	left side pelvis cavity	no	NO	-	0	0	70	1	serous cystadenocarcinoma	II
27	63.7		peritoneal wash200	7*6*6	5*4*4	IIB	2	2	YES	no	NO	+	0	0	82	1	serous cystadenocarcinoma	G1
62	323.1	153 69.4 CEA 11.32	peritoneal wash100	20*16*15	normal	IIIA2	3	2	NO		NO	-	1	0	39	1	serous cystadenocarcinoma	II-III
46	729.6	153 47.85	1800	8*6*6	5*4*4	IIIB	3	2	NO		YES	+	1	0	12	1	serous cystadenocarcinoma	II-III
38	134.4	153 29.17	80	normal	8*6*4	IIB	2	2	NO		NO	-	0	0	90	1	serous cystadenocarcinoma	II-III
56	1146	153 346.1 NSE 23.43	2000	3*3*2	4*3*3	IIIC	3	2	NO		NO	-	1	1	44	0	serous cystadenocarcinoma	G2
65	701.9	153 41.42	4500	2*2*1	3.5*2.5*2	IIIA	3	2	NO		NO	-	0	0	48	0	serous cystadenocarcinoma	G1
42	923.3	153 278.4 NSE 36.5	300	20*18*16		IIIB	3	2	NO		YES	-	1	0	80	1	endometrioid adenocarcinoma	G3
73	105.7	153 26.77	1800	5*4*4	10*8*6	IIIC	3	2	NO		YES	+	1	1	10	1	serous cystadenocarcinoma	G3
58	8337	153 245 NSE 52.28 HCG 6.81	200	13*9*7	normal	IIIC	3	2	NO		NO	-	1	1	19	1	serous cystadenocarcinoma	G2
49	414.2	NSE 15.95	3000	6*5*4	7*6*5	IIIC	3	2	enlarged lymph nodes	yes	YES		1	1	20	0	serous cystadenocarcinoma	NA
55	58.9	NSE 32.73	no	normal	10*9*8	IIIC	3	2	YES	yes	NO	NA	0	0	79	1	adenocarcinoma	II-III
47	1572		1500	3*3*2	2.5*2*1.5，miliary nodulesφ0.1-0.3	IIIC	3	2	YES	yes	NO	NA	1	0	28	1	adenocarcinoma	G3
53	4063	NSE 23.15 153 91.56 199 72.95	2500	5*6*6	14*14*10	IVA	4	2	NO		YES	+	1	1	32	1	serous cystadenocarcinoma	NA
41	2010	153 124.6 199 163.7	7400	5*3*2	4.5*3*3	IIIC	3	2	NO		NO	+	1	0	83	1	serous cystadenocarcinoma	II
43	223.5	153 69.14 199 477.7 CEA 14.39	100	15*15*10	3*2.5*1.5	IC	1	1	YES	no	NO	+	0	0	64	1	serous cystadenocarcinoma	G2
67	2129	153 25.43	1900	5*4*3，	4*4*3	IIIC	3	2	NO		YES	+	0	0	24	1	adenocarcinoma	G3
62	777.5	NSE 15.42	5000	5*6*7	3*4*3	IIIC	3	2	NO		YES	+	1	0	44	1	serous cystadenocarcinoma	II
41	535.1	153 33.87	peritoneal wash200	8*6*6	10*8*8	IIIB	3	2	YES	no	NO	NA	0	0	74	1	serous cystadenocarcinoma	II-III
49	760.4	HCG 5.3 NSE 24.47 153 60.98	100	10*8*6	miliary nodules	IIIB	3	2	YES	no	NO	+	0	0	32	1	mucinous cystadenocarcinoma	II-III
46	989.8	NSE 26.38 153 127.7	5000	4*3*2	5*4*3	IIIC	3	2	NO		YES	+	1	1	25	1	serous cystadenocarcinoma	II-III
45	1364	153 99.82 NSE 26.74	4000	12*7*6	4*4*3	IIIC	3	2	NO		YES	-	1	1	9	1	adenocarcinoma	G3
34	364		peritoneal wash500	5*4*4	8*7*6	IIIC	3	2	YES	yes	YES	+	1	0	67	0	serous cystadenocarcinoma	G2
56	134.1	199 984.5 HCG 4.24	600	10*4	25*20*17，5*6cm	IIIC	3	2	YES	no	NO	+	1	1	17	1	mixed papillary cystadenocarcinoma	G1
53	179.8	153 25.51 NSE 20.20	500	3*2*1	3*2*1	IIIC	3	2	YES	no	YES	+	1	1	13	1	papillary cystadenocarcinoma	II-III
51	2906	153 237.3 199 47.47 NSE 17.72	peritoneal wash100	normal	12*8*7	IVB	4	2	right side pelvis cavity	no	YES	-	1	1	34	0	adenocarcinoma	G3
50	3360	153 87.94 199 77.43	500	7*6*4，7	10*8	IVA	4	2	NO		NO	+	1	0	24	1	adenocarcinoma	G3
45	2830	153 96.58 199 622.3	3500	8*8*8	7*6*6	IIIC	3	2	YES	yes	NO	+	1	1	27	1	serous cystadenocarcinoma	III
71	51.08		peritoneal wash50	normal	9*8*8	IIIC	3	2	NO		NO	+	1	1	17	1	mixed papillary cystadenocarcinoma	G2
45	16142	153 471.9 NSE 42.73 CyFra-211 47.01	500	4*5*7	15*13*12	IVA	4	2	YES	no	NO	+	1	1	41	1	adenocarcinoma	G3
59	3735	153 58.75 199 484.2 CEA 350.9 NSE 17.91	3000	16*14*13	6*5*5	IVB	4	2	NO		YES	-	1	1	19	0	serous cystadenocarcinoma	I-II
54	1862	153 75.32 HCG 3.92	4200	8*6*6	7*7*6	IIIC	3	2	NO		NO	+	1	1	20	1	papillary cystadenocarcinoma	G3
59	5532	NSE 33. 87 CyFra-211 37.25 153 455.6	3000	8*4*3	8*6*5	IIIC	3	2	NO		YES	+	1	1	25	1	adenocarcinoma	G3
61	18277	153 177.4 CyFra-211 18.13	1000	8*6*5	6*4*4	IIIC	3	2	YES	yes	NO	+	1	0	72	1	serous cystadenocarcinoma	G3
58	117.1	153 57.13 NSE 22.97	20	normal	13*10*10	IIIC	3	2	NO		YES	-	1	0	70	1	adenocarcinoma	G3
73	446.3	NSE 17.6 153 25.14	200	8*7*6	4*3*3	IIIB	3	2	YES	no	NO	+	1	0	30	1	serous cystadenocarcinoma	II
63	1019	153 41.84	4000	2.5*2*2	3.5*2.5*2	IIIC	3	2	NO		YES	+	1	1	27	0	adenocarcinoma	G3
56	497.8	NSE 24.47	3500	normal	miliary nodules	IIIC	3	2	NO		NO	+	0	0	11	0	serous cystadenocarcinoma	G3
59	3735	153 58.75 199 484.2 CEA 350.9 NSE 17.91	3000	16*14*13	6*5*5	IVB	4	2	NO		YES	-	1	1	19	0	serous cystadenocarcinoma	I-II
66	2022	NSE 25.41 724 24.8 153 112.4 HCG 5.17	3000	2*3，normal	2*3，normal	IVA	4	2	YES	no	YES	+	1	0	18	0	adenocarcinoma	G3
48	876.9	199 138.5	100	10*8*6	8*8*6	IIIB	3	2	YES	yes	YES	NA	1	0	63	0	endometrioid adenocarcinoma	G2
54	145.3	153 45.35	100	7*4*2	normal	IIIC	3	2	yse	yes	NO	+	0	0	44	0	serous cystadenocarcinoma	II-III
55	3424	724 83.65	6000	9*7*6	8*7*6	IIIC	3	2	no	no	NO	+	1	0	56	1	adenocarcinoma	G3
60	851.9	153 405.6	150	8*9*7cm		IIIC	3	2	yes	yes	NO	NA	1	0	62	1	serous cystadenocarcinoma	G3
83	277.8		100	10*8cm	6*5cm	IIIC	3	2	NO		NO	+	1	1	29	1	serous cystadenocarcinoma	G2
43	1866		4400	12*9*8	6*5*5	IIIC	3	2	NO		NO	+	1	1	19	1	papillary cystadenocarcinoma	I-II
54	3103	153 42.41,199 43.37	3000	8*8*7	15*14*14	IIIc	3	2	no	yes	YES	+	1	0	28	1	serous cystadenocarcinoma	II-III
55	3997	153 262.4	3000	2*2	2*2	IIIc	3	2	NO		NO	+	1	0	38	0	serous cystadenocarcinoma	II-III
51	202.3	153 149.40	700	8*6*6	9*7*7	IIIc	3	2	left side pelvis cavity	yes	YES	+	0	0	0	1	serous cystadenocarcinoma	G3
